# Supplementary material for: Periscope Proteins are variable-length regulators of bacterial cell surface interactions
Source: Proc Natl Acad Sci U S A. 2021 May 31;118(23):e2101349118. doi: 10.1073/pnas.2101349118 (PMC8201768; doi:10.1073/pnas.2101349118)
Supplement: Supplementary File [file pnas.2101349118.sd01.xlsx]

## Sheet: periscopes_table
clustid	name	uniprotid	size	replen	pfam.rep.acc	pfam.rep.name	minrep	maxrep	psim	psim.dna	pfam	species	GO_location	GO_function	GO_process
1	Spa	M4MB15	97	59	PF02216	B	2	7	0.865412	0.848913	B, Gram_pos_anchor, LysM, Octapeptide, YSIRK_signal	Staphylococcus argenteus, Staphylococcus aureus, Staphylococcus aureus MRSA 252, Staphylococcus sp., Staplylococcus schweitzeri	cell wall [GO:0005618]; extracellular region [GO:0005576]; membrane [GO:0016020]	immunoglobulin binding [GO:0019865]	pathogenesis [GO:0009405]
2	UNK_DUF1542		87	78	PF07564	DUF1542	2	4	0.949655	0.942644	DUF1542, FIVAR, GA, Rib, YSIRK_signal	Staphylococcus aureus, Staphylococcus aureus MRSA 252, Staphylococcus sp., Staplylococcus schweitzeri
3		A0A0H2WZC2	67	53			2	4	0.877313	0.947761		Staphylococcus aureus, Staphylococcus sp.	integral component of membrane [GO:0016021]
4	SasG	Q2G2B2	34	128	PF07501,PF17041	G5, SasG_E	3	13	0.844706	0.977647	Bact_lectin, G5, Gram_pos_anchor, SasG_E, YSIRK_signal	Staphylococcus aureus	cell wall [GO:0005618]; extracellular region [GO:0005576]; membrane [GO:0016020]		pathogenesis [GO:0009405]; single-species submerged biofilm formation [GO:0090609]
5	CdrA	A0A485CMM4	24	81	PF18676	MBG_2	3	15	0.882292	0.865417	Haemagg_act, MBG_2	Pseudomonas aeruginosa
6	BapA	A0A5E9KBQ0	23	83	PF17936	Big_6	2	15	0.892681	0.827246	Big_6, FG-GAP	Pseudomonas aeruginosa		sialate O-acetylesterase activity [GO:0001681]
7	UNK_Big13	Q0B1Q8	17	103	PF19077	Big_13	2	31	0.933922	0.985882	Big_9, Big_13, Cadherin, Cadherin_3, Cadherin_4, HemolysinCabind, VWA_2	Vibrio vulnificus
8	ShdA	A0A3U7M2R1	15	59	PF12951	PATR	4	6	0.850667	0.902	Autotransporter, ESPR, PATR	Salmonella, Salmonella enterica, Salmonella enterica subsp. enterica, Salmonella enterica subsp. enterica serovar Java, Salmonella enterica subsp. enterica serovar Typhimurium, Salmonella enteritidis, Salmonella sp.	integral component of membrane [GO:0016021]; outer membrane [GO:0019867]
9	SAP077A_019	A0A2T4PXZ6	14	87	PF17936	Big_6	2	21	0.922857	0.941429	Big_6, Gram_pos_anchor, YSIRK_signal	Staphylococcus aureus, Staphylococcus epidermidis, Staphylococcus warneri	cell wall [GO:0005618]; extracellular region [GO:0005576]
10	SraP	A0A376H473	14	98			2	46	0.917619	0.992857	Bact_lectin, Gram_pos_anchor, YSIRK_signal	Streptococcus agalactiae, Streptococcus canis	cell wall [GO:0005618]; extracellular region [GO:0005576]; integral component of membrane [GO:0016021]		pathogenesis [GO:0009405]
11		A0A3X6MKL6	13	56	PF03406	Phage_fiber_2	2	4	0.846154	0.86	DUF3751, Phage_fiber_2	Salmonella, Salmonella enterica, Salmonella enterica subsp. enterica, Salmonella enterica subsp. enterica serovar Goldcoast, Salmonella enterica subsp. enterica serovar Typhimurium, Salmonella enterica subsp. salamae, Salmonella sp
12	Esp	Q9Z4N7	12	82	PF08428	Rib	3	10	0.872083	0.969167	Big_6, Gram_pos_anchor, Rib, YSIRK_signal	Enterococcus faecalis, Enterococcus faecium, Enterococcus hirae, Streptococcus	cell wall [GO:0005618]; extracellular region [GO:0005576]; membrane [GO:0016020]
13	UNK_YadA	A0A3T3ETZ9	12	90	PF05662	YadA_stalk	3	4	0.859167	0.9125	ESPR, YadA_anchor, YadA_head, YadA_stalk	Salmonella enterica, Salmonella enterica subsp. enterica, Salmonella enterica subsp. enterica serovar Madelia, Salmonella enterica subsp. enterica serovar Oranienburg	cell outer membrane [GO:0009279]; cell surface [GO:0009986]; integral component of membrane [GO:0016021]		pathogenesis [GO:0009405]
14		A0A449F5R6	11	53			2	6	0.892727	0.952		Streptococcus agalactiae
15		P37710	11	68	PF01476	LysM	4	6	0.866364	0.872727	Glucosaminidase, LysM	Enterococcus faecalis, Streptococcus
16		A0A486RRH2	10	79			3	4	0.909	0.97		Klebsiella pneumoniae, Klebsiella sp, Klebsiella sp.
17	ZmpC	F0I817	10	96	PF07501	G5	2	10	0.892	0.826667	FIVAR, G5, Peptidase_M26_C, Peptidase_M26_N, YSIRK_signal	Streptococcus gordonii, Streptococcus sanguinis, Streptococcus sp.	cell wall [GO:0005618]; extracellular region [GO:0005576]; integral component of membrane [GO:0016021]	metalloendopeptidase activity [GO:0004222]; zinc ion binding [GO:0008270]	pathogenesis [GO:0009405]
18	Epf	Q48UF3	10	81	PF07564	DUF1542	3	10	0.8885	0.9145	DUF1542, Gram_pos_anchor	Streptococcus pyogenes	cell wall [GO:0005618]; extracellular region [GO:0005576]; integral component of membrane [GO:0016021]
19	Spg	A0A4V0F6C4	10	75	PF17573	GA-like	2	4	0.845	0.98	GA-like, Gram_pos_anchor, IgG_binding_B	Streptococcus dys, Streptococcus dysgalactiae subsp. equisimilis, Streptococcus sp.	cell wall [GO:0005618]; extracellular region [GO:0005576]; integral component of membrane [GO:0016021]		pathogenesis [GO:0009405]
20	CshA	A0A0F2D244	10	101	PF19076	CshA_repeat	3	14	0.839	0.822	CshA_NR2, CshA_repeat, Gram_pos_anchor, YSIRK_signal	Streptococcus gordonii, Streptococcus sp.	cell wall [GO:0005618]; extracellular region [GO:0005576]; membrane [GO:0016020]
21	UNK	A0A507HZU9	9	154			3	4	0.914444	0.9	Gram_pos_anchor	Enterococcus faecalis, Streptococcus
22	UNK_Lyase	A0A449G498	8	70	PF02884	Lyase_8_C	3	7	0.89125	0.94625	Big_2, F5_F8_type_C, FIVAR, Gram_pos_anchor, Lyase_8, Lyase_8_C, Lyase_8_N	Enterococcus faecalis, Streptococcus
23	PavB_2	A0A3R9HDH8	8	150	PF11966	SSURE	2	6	0.8875	0.902857	Gram_pos_anchor, SSURE, YSIRK_signal	Streptococcus cristatus, Streptococcus gordonii, Streptococcus sanguinis, Streptococcus sp.	cell wall [GO:0005618]; extracellular region [GO:0005576]; integral component of membrane [GO:0016021]
24	ShdA_2	A0A400S776	8	64	PF12951	PATR	2	14	0.88625	0.852619	ESPR, PATR	Salmonella enterica, Salmonella enterica subsp. enterica, Salmonella enterica subsp. enterica serovar Goldcoast	integral component of membrane [GO:0016021]; outer membrane [GO:0019867]
25	R28	Q48S64	7	79	PF08428	Rib	2	15	0.955714	0.994286	AlphaC_C, AlphaC_N, Gram_pos_anchor, Rib, YSIRK_signal	Streptococcus agalactiae, Streptococcus pyogenes, Streptococcus sp.	cell wall [GO:0005618]; extracellular region [GO:0005576]; membrane [GO:0016020]
26	Sgo0707	A0A3R9JLL4	7	84	PF18655	SHIRT	7	13	0.914286	0.895714	Gram_pos_anchor, SHIRT	Streptococcus gordonii, Streptococcus sp.	integral component of membrane [GO:0016021]
27	UNK_SpaA	A0A455TW44	7	93	PF17802	SpaA	2	4	0.892857	0.951429	SpaA	Enterococcus faecium, Enterococcus hirae, Streptococcus sp.	integral component of membrane [GO:0016021]
28	UNK_SpaA	A0A2J9ETF2	7	112	PF17802	SpaA	3	17	0.871429	0.904286	Big_8, Gram_pos_anchor, SpaA	Streptococcus gordonii, Streptococcus sp.	cell wall [GO:0005618]; extracellular region [GO:0005576]		cell adhesion [GO:0007155]
29	UNK	A0A381IWY6	6	96			3	9	0.938333	0.943333	Gram_pos_anchor	Clostridium perfringens	cell wall [GO:0005618]; extracellular region [GO:0005576]
30		A0A2K9C0W2	6	101			3	21	0.911667	0.991667	Cadherin_3, HemolysinCabind, Peptidase_M10_C, VWA	Vibrio mimicus		calcium ion binding [GO:0005509]
31	SAP077A_019_2	A0A4V0BAN3	6	87	PF17936	Big_6	3	15	0.908333	0.996667	Big_6, YSIRK_signal	Staphylococcus aureus, Staphylococcus sp.	membrane [GO:0016020]
32	UNK_G5	A0A4U9ZZC2	6	79	PF07501	G5	3	5	0.903333	0.898333	G5, Gram_pos_anchor	Streptococcus gordonii, Streptococcus sp.	cell wall [GO:0005618]; extracellular region [GO:0005576]; integral component of membrane [GO:0016021]
33	UNK_Big13	A0A2I5HP40	6	103	PF19077	Big_13	2	9	0.893333	0.976667	Big_3_2, Big_3_3, Big_6, Big_13	Salmonella enterica subsp. arizonae, Salmonella enterica subsp. houtenae		hydrolase activity [GO:0016787]
34		A0A2X3SFE2	6	51			3	5	0.885	0.935		Streptococcus equi, Streptococcus equi subsp zooepidemicus, Streptococcus equi subsp. zooepidemicus, Streptococcus sp, Streptococcus sp.
35		P71397	6	56			2	6	0.878333	0.916667	Complex1_51K, Fer4_10, Fer4_17, Fer4_7, Fer4_8, Fer4_9, NQRA, RnfC_N, SLBB	Haemophilus influenzae	plasma membrane [GO:0005886]	4 iron, 4 sulfur cluster binding [GO:0051539]; electron transfer activity [GO:0009055]; metal ion binding [GO:0046872]
36		A0A2L2PB53	6	103	PF08481	GBS_Bsp-like	3	4	0.855	0.936667	CHAP, GBS_Bsp-like, Glyco_hydro_25	Streptococcus gordonii, Streptococcus sp.		lysozyme activity [GO:0003796]	cell wall macromolecule catabolic process [GO:0016998]; peptidoglycan catabolic process [GO:0009253]
37	SasG_2	T1YDP9	5	128	PF07501,PF17041	G5, SasG_E	3	13	0.936	0.978	Bact_lectin, G5, Gram_pos_anchor, SasG_E, YSIRK_signal	Staphylococcus argenteus, Staphylococcus aureus, Staplylococcus schweitzeri	cell wall [GO:0005618]; extracellular region [GO:0005576]; membrane [GO:0016020]	beta-N-acetylhexosaminidase activity [GO:0004563]; N-acetyl-beta-D-galactosaminidase activity [GO:0102148]	metabolic process [GO:0008152]
38	Fap	A0A1Q1FVK8	5	131	PF01345	DUF11	2	5	0.932	0.938	DUF11, Gram_pos_anchor	Enterococcus faecalis	cell wall [GO:0005618]; extracellular region [GO:0005576]; integral component of membrane [GO:0016021]
39	Rib	A0A1A9DZG2	5	82	PF08428	Rib	2	7	0.916	0.944	AlphaC_C, AlphaC_N, Gram_pos_anchor, Rib, YSIRK_signal	Streptococcus agalactiae	cell wall [GO:0005618]; extracellular region [GO:0005576]; membrane [GO:0016020]
40	PavB	C1C9Y2	5	152	PF11966	SSURE	2	9	0.912	0.986	Gram_pos_anchor, SSURE, YSIRK_signal	Streptococcus pneumoniae	cell wall [GO:0005618]; extracellular region [GO:0005576]; integral component of membrane [GO:0016021]
41		A0A4V0A1I1	5	59			2	4	0.874	0.856667		Streptococcus equisimilis, Streptococcus sp.
42		A0A3Z9J190	5	56	PF03406	Phage_fiber_2	4	5	0.868	0.932	DUF3751, Phage_fiber_2, PTR	Escherichia coli
43	UNK_MucBP	A0A5S4TIX9	5	81		MucBP	4	7	0.853	0.893	Big_8, Fn_bind, Gram_pos_anchor, MucBP	Streptococcus dys, Streptococcus equisimilis, Streptococcus sp.	cell wall [GO:0005618]; extracellular region [GO:0005576]; integral component of membrane [GO:0016021]		cell adhesion [GO:0007155]
44	UNK_Invasin	A0A376HGL9	5	97	PF02369	Big_1	3	12	0.843333	0.856	Big_1, IAT_beta, Invasin_D3	Escherichia coli			cell adhesion [GO:0007155]
45	UNK_Big3	E2Z005	5	73	PF07523	Big_3	3	6	0.826	0.782	Big_3, DUF5011, SpaA	Enterococcus faecalis, Streptococcus	integral component of membrane [GO:0016021]
46	Bca_2	A0A4U9ZPF1	4	134	PF08428	Rib	9	24	0.975	0.9925	Flg_new, Gram_pos_anchor, Rib, YSIRK_signal	Streptococcus sp.	cell wall [GO:0005618]; extracellular region [GO:0005576]; integral component of membrane [GO:0016021]	calcium ion binding [GO:0005509]
47		A0A376Y364	4	99			19	43	0.9675	0.9975		Escherichia coli
48		A0A426MI08	4	87			2	3	0.9275	0.9525	PhageMin_Tail	Escherichia coli	integral component of membrane [GO:0016021]
49	UNK_Big6	A0A0M2AG42	4	90	PF17936	Big_6	4	5	0.875	0.95	Big_6, Gram_pos_anchor	Enterococcus faecalis	cell wall [GO:0005618]; extracellular region [GO:0005576]; integral component of membrane [GO:0016021]
50	LytD	A0A2X2YDI6	4	85	PF08239	SH3_3	3	6	0.87375	0.9525	Glucosaminidase, SH3_3	Clostridium perfringens		amidase activity [GO:0004040]; mannosyl-glycoprotein endo-beta-N-acetylglucosaminidase activity [GO:0033925]	metabolic process [GO:0008152]
51	UNK_Big13	A0A4P9IZ13	3	95	PF19077	Big_13	9	16	0.95	0.996667	Big_3_2, Big_9, Big_13, Cadherin_4, HemolysinCabind, VWA_2	Neisseria elongata
52	SraP_2	A0A380G3G2	3	89	PF05345	He_PIG	2	14	0.943333	0.98	Big_8, Gram_pos_anchor, He_PIG, SdrG_C_C, YSIRK_signal	Staphylococcus saprophyticus, Staphylococcus saprophyticus subsp. saprophyticus	cell wall [GO:0005618]; extracellular region [GO:0005576]; membrane [GO:0016020]	calcium ion binding [GO:0005509]
53	YeeJ	A0A192CME6	3	119	PF09134	Invasin_D3	2	3	0.936667	0.98	Big_1, IAT_beta, Invasin_D3	Escherichia coli			cell adhesion [GO:0007155]
54	UNK_Rib	A0A2T4QWP0	3	86	PF08428	Rib	5	12	0.923333	0.986667	Big_6, Gram_pos_anchor, Rib, YSIRK_signal	Staphylococcus hominis	cell wall [GO:0005618]; extracellular region [GO:0005576]; integral component of membrane [GO:0016021]
55	UNK_Rib	H2A912	3	79	PF08428	Rib	5	14	0.906667	0.993333	Gram_pos_anchor, He_PIG, Rib, YSIRK_signal	Streptococcus agalactiae, Streptococcus sp.	cell wall [GO:0005618]; extracellular region [GO:0005576]; membrane [GO:0016020]	calcium ion binding [GO:0005509]
56		A0A3S7N4X5	3	67			2	3	0.876667	0.903333	Complex1_51K, Fer4_10, Fer4_4, Fer4_7, Fer4_9, NQRA, RnfC_N, SLBB	Mannheimia haemolytica	plasma membrane [GO:0005886]	4 iron, 4 sulfur cluster binding [GO:0051539]; electron transfer activity [GO:0009055]; metal ion binding [GO:0046872]
57	UNK_DUF1542	A0A5S4TRV8	3	81	PF07564	DUF1542	5	7	0.865	0.913333	DUF1542, Gram_pos_anchor	Streptococcus pyogenes	cell wall [GO:0005618]; extracellular region [GO:0005576]; integral component of membrane [GO:0016021]
58	UNK_Lyase	A0A4U9PE62	3	69	PF07554	FIVAR	5	6	0.863333	0.923333	Big_2, F5_F8_type_C, FIVAR, Lyase_8, Lyase_8_C, Lyase_8_N	Enterococcus faecium, Enterococcus hirae
59	Emm23	Q9RHV2	3	63			2	3	0.863333	0.99	Gram_pos_anchor, M, YSIRK_signal	Streptococcus pyogenes, Streptococcus sp.	cell wall [GO:0005618]; extracellular region [GO:0005576]; integral component of membrane [GO:0016021]
60		H7C722	3	93			5	7	0.843333	0.99		Enterococcus cecorum, Enterococcus faecalis
61		A0A0K0H9Z7	3	63			3	5	0.83	0.85		Salmonella enterica subsp. arizonae
62	UNK_MucBP	A0A0E2I0J3	3	75	PF06458	MucBP	2	3	0.826667	0.883333	Gram_pos_anchor, MucBP	Enterococcus faecium, Enterococcus hirae	extracellular region [GO:0005576]; integral component of membrane [GO:0016021]
63	Bag	A0A4V0C2I4	2	89	PF19079	CFSR	11	12	1	0.99	CFSR, Collagen, Gram_pos_anchor, YSIRK_signal	Streptococcus agalactiae, Streptococcus sp.	extracellular region [GO:0005576]; membrane [GO:0016020]
64		A0A3S4N8L4	2	98			21	29	0.975	0.99	Big_9, Cadherin_4, Cadherin_5, HemolysinCabind, VWA, VWA_2	Shewanella putrefaciens		calcium ion binding [GO:0005509]
65	PavB_3	A0A1X1K6M7	2	149	PF11966	SSURE	2	4	0.945	0.915	Gram_pos_anchor, SSURE, YSIRK_signal	Streptococcus sp., Streptococcus viridans	cell wall [GO:0005618]; extracellular region [GO:0005576]; integral component of membrane [GO:0016021]
66	Rib_2	A0A4V0EE13	2	76	PF08428	Rib	7	12	0.915	0.99	AlphaC_C, AlphaC_N, Gram_pos_anchor, Rib, YSIRK_signal	Streptococcus canis, Streptococcus sp.	cell wall [GO:0005618]; extracellular region [GO:0005576]; membrane [GO:0016020]
67	UNK_DUF1542	A0A4Q9WP12	2	77	PF07564	DUF1542	5	6	0.905	0.865	DUF1542, Gram_pos_anchor, YSIRK_signal	Staphylococcus hominis, Staphylococcus saprophyticus	cell wall [GO:0005618]; extracellular region [GO:0005576]; membrane [GO:0016020]
68	UNK_Invasin	A0A377P116	2	101	PF09134	Invasin_D3	3	6	0.9	0.96	Big_1, IAT_beta, Invasin_D3	Edwardsiella tarda
69	UNK_SpaA	A0A3R9LMV6	2	114	PF17802	SpaA	7	8	0.895	0.815	Big_8, Collagen_bind, SpaA	Streptococcus sanguinis	cell wall [GO:0005618]; extracellular region [GO:0005576]		cell adhesion [GO:0007155]
70		A0A5F2FBF2	2	59			2	3	0.895	0.96		Klebsiella oxytoca, Klebsiella sp
71		A0A5F0TZB4	2	105			7	12	0.88	0.83		Staphylococcus warneri
72		A0A0H3MI02	2	56	PF03406	Phage_fiber_2	3	7	0.87	0.905	Collar, Phage_fiber_2	Escherichia coli
73	Vwbl	Q6QQB0	2	67	PF18877	SSSPR-51	7	9	0.87	0.84	Gram_pos_anchor, MucBP, SSSPR-51, YSIRK_signal	Staphylococcus lugdenensis, Staphylococcus lugdunensis	cell wall [GO:0005618]; extracellular region [GO:0005576]; membrane [GO:0016020]
74		A0A2Z6BTL7	2	83			2	6	0.865	0.965	Glyco_hydro_25, GW	Enterococcus faecalis		lysozyme activity [GO:0003796]	cell wall macromolecule catabolic process [GO:0016998]; peptidoglycan catabolic process [GO:0009253]
75		A0A4U8CJT1	2	103			2	5	0.865	0.98	Big_3_2, Big_3_3, Big_6	Salmonella enterica, Salmonella enterica subsp. enterica
76		A0A4V4RZJ2	2	100	PF01520	Amidase_3	5	6	0.865	0.935	Amidase_3, GBS_Bsp-like	Streptococcus sp.		N-acetylmuramoyl-L-alanine amidase activity [GO:0008745]	peptidoglycan catabolic process [GO:0009253]
77		D7VRT5	2	63			3	4	0.86	0.925	E1-E2_ATPase, Hydrolase, Hydrolase_3	Sphingobacterium spiritivorum	integral component of membrane [GO:0016021]; plasma membrane [GO:0005886]	ATPase-coupled cation transmembrane transporter activity [GO:0019829]; ATP binding [GO:0005524]; hydrolase activity [GO:0016787]; metal ion binding [GO:0046872]
78		A0A2X3YLW4	2	103	PF08481	GBS_Bsp-like	5	7	0.855	0.795	CHAP, GBS_Bsp-like, Glyco_hydro_25	Streptococcus sanguinis		lysozyme activity [GO:0003796]	cell wall macromolecule catabolic process [GO:0016998]; peptidoglycan catabolic process [GO:0009253]
79		A0A0E2HVS0	2	67			3	4	0.85	0.92		Enterococcus faecium, Enterococcus hirae
80		A0A378K3C6	2	165			5	6	0.85	0.85	HemolysinCabind, VWA_2	Legionella pneumophila		calcium ion binding [GO:0005509]
81	UNK_SHIRT	A0A1X1FZN4	2	84	PF05738	Cna_B	4	7	0.84	0.805	Cna_B, SHIRT	Streptococcus sanguinis	integral component of membrane [GO:0016021]
82		A0A380M5K5	2	103	PF08481	GBS_Bsp-like	4	5	0.83	0.775	GBS_Bsp-like, Glyco_hydro_25	Streptococcus milleri, Streptococcus sp.		lysozyme activity [GO:0003796]	cell wall macromolecule catabolic process [GO:0016998]; peptidoglycan catabolic process [GO:0009253]
83	HxuA	A0A379IT80	2	88	PF18657	YDG	9	10	0.82	0.9	ESPR, Haemagg_act, YDG	Pseudomonas mendocina
84	UNK_Invasin	A0A380CN38	2	103	PF09134	Invasin_D3	7	8	0.81	0.85	Big_1, Big_9, Cadherin_5, CHU_C, DUF11, Invasin_D3	Sphingobacterium spiritivorum
